# Supplementary material for: The Role of Appearance in Peer Interactions for Early Adolescent Cleft Lip and Palate Patients Post-Repair
Source: Children (Basel). 2025 Oct 8;12(10):1351. doi: 10.3390/children12101351 (PMC12562767; doi:10.3390/children12101351)
Supplement: Supplementary file 1 [file children-12-01351-s001.zip]

Archive with 2 entries (2 files):
- children-3846886-Supplementary/demo_01.mp4
- children-3846886-Supplementary/demo_02.mp4
